# Supplementary material for: Photoperiodic Modulation of Circadian Clock and Reproductive Axis Gene Expression in the Pre-Pubertal European Sea Bass Brain
Source: PLoS One. 2015 Dec 7;10(12):e0144158. doi: 10.1371/journal.pone.0144158 (PMC4671726; doi:10.1371/journal.pone.0144158)
Supplement: S3 Table — (XLSX) [file pone.0144158.s004.xlsx]

## Sheet: Folha1
Gene description	Gene symbol	Entrez gene ID
3-phosphoglycerate dehydrogenase	PHGDH	236539
Achaete-scute complex homolog 1 (Drosophila)	ASCL1	17172
ADP-ribosyltransferase 2b	EEF2b	11872
Adrenergic receptor, beta 1	ADBR1	11554
Adrenergic receptor, beta 3	ADBR3	11556
Adult obesity and diabetes	Ad	104253
Albumin	Alb	11657
Alcohol dehydrogenase 4 (class II), pi polypeptide	ADH4	26876
Aldehyde dehydrogenase family 1, subfamily A1	ALDH1A1	11668
Aldehyde dehydrogenase family 1, subfamily A2	ALDH1A2	19378
Amelogenin, Y-linked	AMELY	266
Androgen receptor	AR	11835
Angiogenic factor with G patch and FHA domains 1	AGGF1	66549
Aquaporin 9	AQP9	64008
Aryl-hydrocarbon receptor repressor	AHHR	11624
ATP-binding cassette, sub-family B (MDR/TAP), member 11	TAP2	27413
Calpastatin	CAST	12380
Carbamoyl-phosphate synthetase 1	CPS-1	227231
Carbonic anhydrase 3	CA3	12350
Carcinoembryonic antigen-related cell adhesion molecule 1	CEACAM1	26365
Caspase 4, apoptosis-related cysteine peptidase	CASP4	12363
Catenin (cadherin associated protein), beta 1	CTNNB1	12387
Caveolin 1, caveolae protein	CAV1	12389
CCAAT/enhancer binding protein (C/EBP), beta	CEBPB	12608
CD36 antigen	CD36	12491
CD44 antigen	CD44	12505
Cell division cycle 7 (S. cerevisiae)	CDC7	12545
Chemokine (C-C motif) ligand 12; similar to monocyte chemoattractant protein-5	CCL12	20293
Chemokine (C-C motif) ligand 5	CCL5	20304
Chloride channel 5	CLCN5	12728
Chloride channel Ka	CLCNKa	12733
Cholecystokinin B receptor	CCKBR	12426
Circadian locomoter output cycles kaput	CLOCK	12753
COMM domain containing 1	COMMD1	17846
Complement component 4 binding protein, alpha	C4BPA	722
CUB and zona pellucida-like domains 1	CUZD1	16433
Cyclin D1	CCND1	12443
Cyclin I	CCNI	12453
Cyclin T1	CCNT1	12455
Cyclin-dependent kinase inhibitor 3	CDKN3	72391
Cystic fibrosis transmembrane conductance regulator homolog	CFTR	12638
Cytochrome c oxidase subunit 2	COX2	17709
Cytochrome P450, family 19, subfamily a, polypeptide 1	CYP19a1	13075
Defensin, alpha, 15	DEFA15	13226
Delta-like 1 homolog (Drosophila)	DLK1	13386
Dentin matrix protein 1	DMP1	13406
Dentin sialophosphoprotein	DSPP	666279
DNA methyltransferase (cytosine-5) 1	DNMT1	13433
Doublesex and mab-3 related transcription factor 1	DMRT1	50796
Dynein, axonemal, light chain 4	DNAL4	54152
Epidermal growth factor	EGF	13645
Epilepsy, progressive myoclonic epilepsy, type 2 gene alpha	EPM2A	114005
Epiregulin	EREG	13874
Estrogen receptor 1 (alpha)	ER1	13982
Eukaryotic translation initiation factor 4E	EIF4E	13684
Fas (TNF receptor superfamily member 6)	FAZ	14102
Fatty acid binding protein 4, adipocyte	FABP4	11770
Fer (fms/fps related) protein kinase, testis specific 2	FER	14158
FK506 binding protein 1b	FKBP1b	14226
FK506 binding protein 4	FKBP4	14228
Flavin containing monooxygenase 1	FMO1	14261
Follicle stimulating hormone receptor	FSHR	14309
Fucosyltransferase 2	FUT2	14344
Galanin receptor 1	GALR1	14427
Gap junction membrane channel protein alpha 5	GJA5	14613
GATA binding protein 6	GATA6	14465
Glucagon receptor	GCGR	14527
Glucocorticoid modulatory element binding protein 2	GMEB2	229004
Glucose-6-phosphatase, catalytic, 2	G6PC2	14378
Glutamate receptor, metabotropic 2	GRM2	108068
Glutaminase	GLS	14660
Glutamine fructose-6-phosphate transaminase 2	GFPT2	14584
Glyceraldehyde-3-phosphate dehydrogenase	GADPH3	14433
Glycogenin	GYG	27357
Glycoprotein hormones, alpha subunit	CGA	12640
Gonadotropin releasing hormone 1	GnRH1	14714
Gonadotropin releasing hormone receptor	GnRHR	14715
Growth hormone receptor	GHR	14600
Heat shock protein 1B; heat shock protein 1A; heat shock protein 1-like	HSP1B/HSP1A	193740
Hemochromatosis	HFE	15216
Histocompatibility 2, class II antigen E beta	H2-DMb1	14969
Histocompatibility 2, K1, K region; similar to H-2K(d) antigen	H2-K1	14972
Interleukin 4	IL4R	16189
Interleukin 6	IL6R	16193
Interleukin 8	IL8R	3576
Keratin 6B	KRT6B	3854
Killer cell lectin-like receptor, subfamily A, member 2	KLRA2	16633
Killer cell lectin-like receptor, subfamily A, member 7	KLRA7	16638
KiSS-1 metastasis-suppressor	KISS1	280287
KISS1 receptor	KISSR	114229
Kruppel-like factor 5	KLF5	12224
Lactotransferrin	LTF	17002
Leptin	LEP	16846
Leukocyte specific transcript 1	LST1	16988
Lysine (K)-specific demethylase 5C	KDM5C	20591
Lysosomal acid lipase A	LIPA	16889
Malonyl-CoA decarboxylase	MLYCD	56690
Mannose-binding lectin (protein A) 1	MBL1P	17194
Matrix metallopeptidase 1a (interstitial collagenase)	MMP1A	83995
Matrix metallopeptidase 7	MMP7	17393
Methionine adenosyltransferase I, alpha	MAT1A	11720
Methionine aminopeptidase 2	METAP2	56307
Midline 1	MID1	17318
Myelocytomatosis oncogene	MYC	17869
Myostatin	MSTN	17700
N-acylsphingosine amidohydrolase 2	ASAH2	54447
Nascient helix loop helix 1	NHLH1	18071
Natural killer cell receptor Ly49C	KLRAP1	16640
NFIL3/E4BP4 transcription factor; nuclear factor, interleukin 3, regulated	NFIL3	18030
Nonagouti	ASIP	50518
Norrie disease (pseudoglioma) (human)	NDP	17986
Nuclear factor of kappa light polypeptide gene enhancer in B-cells inhibitor, alpha	NFKBIA	18035
Nuclear receptor binding protein 1	NSD1	192292
Nuclear receptor subfamily 5, group A, member 2	NR5A2	26424
Nudix (nucleoside diphosphate linked moiety X)-type motif 1	NUDT1	17766
Odd-skipped related 2 (Drosophila)	OSR2	107587
Optineurin	OPTN	71648
Osteomodulin	OMD	27047
Outer dense fiber of sperm tails 1	ODF1	18285
Oxytocin	OXT	18429
Oxytocin receptor	OXTR	18430
Parathyroid hormone-like peptide	PTHLH	19227
Period homolog 2	PER2	18628
Peripheral myelin protein 22	PMP22	18858
Peroxiredoxin 1; predicted gene 7204	PRDX1	18477
Peroxiredoxin 2	PRDX2	21672
Peroxisome proliferative activated receptor, gamma, coactivator 1 alpha	PPARGC1A	19017
Phenylalanine hydroxylase	PAH	18478
Phosphate regulating gene with homologies to endopeptidases on the X chromosome (hypophosphatemia, vitamin D resistant rickets)	PHEX	18675
Phosphofructokinase, muscle	PFKM	18642
Phospholamban	PLN	18821
Pinin	PNN	18949
Plasminogen activator, urokinase	PLAU	18792
Polo-like kinase 4 (Drosophila)	PLK4	20873
Potassium inwardly-rectifying channel, subfamily J, member 13	KCNJ13	100040591
POU domain, class 2, associating factor 1	POU2AF1	18985
Predicted gene 3655; B-cell leukemia/lymphoma 2	BCL-2	12043
Prion protein dublet	PRND	26434
Procollagen lysine, 2-oxoglutarate 5-dioxygenase 2	PLOD2	26432
Prokineticin 2	PROK2	50501
Protein C	PROC	19123
Protein inhibitor of activated STAT 2	PIAS2	17344
Protein phosphatase 1, regulatory (inhibitor) subunit 12A	PPP1R12A	17931
Protein tyrosine phosphatase, non-receptor type 15; protein tyrosine phosphatase, receptor type, O	PTPRO	19277
Pyruvate dehydrogenase kinase, isoenzyme 4	PDK4	27273
Regenerating islet-derived 3 gamma	REG3G	19695
RIKEN cDNA 7120451J01 gene; choline phosphotransferase 1	CHPT1	212862
Runt related transcription factor 2	RUNX2	12393
S-adenosylmethionine decarboxylase, pseudogene 7	AMD1 pseudogene 7	11702
Sarcoglycan, gamma (dystrophin-associated glycoprotein)	SGCG	24053
Secreted phosphoprotein 1	SPP1	20750
Secretogranin II	SCG2	20254
Sex determining region of Chr Y	SRY	21674
Small nuclear ribonucleoprotein N	SNRPN	20646
Solute carrier family 13 (sodium/sulfate symporters), member 1	SLC13A1	55961
Solute carrier family 14 (urea transporter), member 2	SCLC14A2	27411
Solute carrier family 18 (vesicular monoamine), member 3	SLC18A3	20508
Solute carrier family 34 (sodium phosphate), member 1	SLC34A1	20505
Solute carrier family 5 (sodium iodide symporter), member 5	SLC5A5	114479
Somatostatin	SST	20604
Sulfotransferase family 1E, member 1	SULT1E1	20860
Surfactant associated protein D	SFTPD	20390
T-cell receptor alpha chain	TCRA	21473
Telomerase RNA component	TERC	378461
Thymosin, beta 4, X chromosome; similar to thymosin beta-4	TMSB4X	19241
Tissue inhibitor of metalloproteinase 4	TIMP4	110595
Toll-like receptor 2	TLR2	24088
Toll-like receptor 3	TLR3	142980
Trichohyalin	TCHH	99681
Tumor necrosis factor receptor superfamily, member 11b (osteoprotegerin)	TNFRSF11B	18383
Tumor susceptibility gene 101	TSG101	22088
