# Supplementary material for: Photoperiodic Modulation of Circadian Clock and Reproductive Axis Gene Expression in the Pre-Pubertal European Sea Bass Brain
Source: PLoS One. 2015 Dec 7;10(12):e0144158. doi: 10.1371/journal.pone.0144158 (PMC4671726; doi:10.1371/journal.pone.0144158)
Supplement: S5 Table — (XLSX) [file pone.0144158.s006.xlsx]

## Sheet: Folha1
Clusters	GOTERM	GOTERM_ID	GOTERM description	Count	P_Value	FDR
Annotation Cluster 1	Biological Process	GO:0010033	response to organic substance	23	2.2E-7	3.7E-4
Enrichment Score: 5.19	Biological Process	GO:0009725	response to hormone stimulus	12	5.6E-6	9.6E-3
	Biological Process	GO:0009719	response to endogenous stimulus	12	1.6E-5	2.7E-2
Annotation Cluster 2	Biological Process	GO:0043069	negative regulation of programmed cell death	15	1.7E-6	3.0E-3
Enrichment Score: 4.11	Biological Process	GO:0060548	negative regulation of cell death	15	1.8E-6	3.1E-3
	Biological Process	GO:0043067	regulation of programmed cell death	21	1.6E-5	2.8E-2
	Biological Process	GO:0010941	regulation of cell death	21	1.8E-5	3.0E-2
Annotation Cluster 3	Biological Process	GO:0010817	regulation of hormone levels	10	2.7E-5	4.6E-2
Enrichment Score: 3.65
Annotation Cluster 4	Biological Process	GO:0048871	multicellular organismal homeostasis	8	2.5E-5	4.2E-2
Enrichment Score: 3
Annotation Cluster 5	Biological Process	GO:0042592	homeostatic process	25	1.7E-7	2.9E-4
Enrichment Score: 2.51
Annotation Cluster 6	Biological Process	GO:0048732	gland development	14	8.7E-7	1.5E-3
Enrichment Score: 2.48
Annotation Cluster 7	Biological Process	GO:0044093	positive regulation of molecular function	15	2.3E-5	4.0E-2
Enrichment Score: 2.18
