# Supplementary material for: Photoperiodic Modulation of Circadian Clock and Reproductive Axis Gene Expression in the Pre-Pubertal European Sea Bass Brain
Source: PLoS One. 2015 Dec 7;10(12):e0144158. doi: 10.1371/journal.pone.0144158 (PMC4671726; doi:10.1371/journal.pone.0144158)
Supplement: S6 Table — (XLSX) [file pone.0144158.s007.xlsx]

## Sheet: Folha1
Clusters	Enrichment score	GOTERM	GOTERM_ID	GOTERM description	Count	P_Value	FDR
Annotation Cluster 1	5.84	Biological process	GO:0001944	Vasculature development	16	1.4E-7	2.4E-4
		Biological process	GO:0001568	Blood vessel development	15	6.5E-7	1.1E-3
		Biological process	GO:0048514	Blood vessel morphogenesis	13	2.4E-6	4.0E-3
		Biological process	GO:0001525	Angiogenesis	10	1.9E-5	3.2E-2
Annotation Cluster 2	5	Biological process	GO:2000145	Regulation of cell motility	10	3.2E-6	5.4E-3
		Biological process	GO:0030334	Regulation of cell migration	9	9.0E-6	1.5E-2
Annotation Cluster 4	3.43	Biological process	GO:0048732	Gland development	12	1.4E-5	2.3E-2
Annotation Cluster 5	3.33	Biological process	GO:0060429	Epithelium development	17	6.7E-8	1.1E-4
		Biological process	GO:0048732	Gland development	12	1.4E-5	2.3E-2
Annotation Cluster 6	3.32	Biological process	GO:0010941	Regulation of cell death	20	1.9E-5	3.1E-2
Annotation Cluster 8	3.04	Biological process	GO:0050678	Regulation of epithelial cell proliferation	8	6.5E-6	1.1E-2
Annotation Cluster 9	2.83	Biological process	GO:0010627	Regulation of protein kinase cascade	11	9.9E-6	1.7E-2
Annotation Cluster 10	2.78	Biological process	GO:0010627	Regulation of protein kinase cascade	11	9.9E-6	1.7E-2
Annotation Cluster 11	2.77	Biological process	GO:0050678	Regulation of epithelial cell proliferation	8	6.5E-6	1.1E-2
